# Supplementary material for: Long-term conservation tillage with reduced nitrogen fertilization intensity can improve winter wheat health via positive plant–microorganism feedback in the rhizosphere
Source: FEMS Microbiol Ecol. 2024 Jan 15;100(2):fiae003. doi: 10.1093/femsec/fiae003 (PMC10847717; doi:10.1093/femsec/fiae003)
Supplement: fiae003_Supplemental_Files [file fiae003_supplemental_files.zip]

Archive with 2 entries (2 files):
- Supp data TableS4.xlsx
- Supplement_data MS2_Final_LS_db_clean.pdf
