# Supplementary material for: Long-term conservation tillage with reduced nitrogen fertilization intensity can improve winter wheat health via positive plant–microorganism feedback in the rhizosphere
Source: FEMS Microbiol Ecol. 2024 Jan 15;100(2):fiae003. doi: 10.1093/femsec/fiae003 (PMC10847717; doi:10.1093/femsec/fiae003)
Supplement: fiae003_Supplemental_Files [file fiae003_supplemental_files.zip › Supp data TableS4.xlsx]

## Sheet: Genes in DBs
KEGG Database Stand 10/11_2022
Topic	Database name	Functions/Genes included	KO
Hormone production	Auxin	10
		E4.1.1.74, ipdC; indolepyruvate decarboxylase [EC:4.1.1.74]	K04103
		E3.5.1.4, amiE; amidase [EC:3.5.1.4]	K01426
		TRP1; anthranilate synthase / indole-3-glycerol phosphate synthase / phosphoribosylanthranilate isomerase [EC:4.1.3.27 4.1.1.48 5.3.1.24]	K13501
		TRP3; anthranilate synthase / indole-3-glycerol phosphate synthase [EC:4.1.3.27 4.1.1.48]	K01656
		K06001, trpB; tryptophan synthase beta chain [EC:4.2.1.20]	K06001, K01696
		TRP; tryptophan synthase [EC:4.2.1.20]	K01694
		trpA; tryptophan synthase alpha chain [EC:4.2.1.20]	K01695
		trpD; anthranilate phosphoribosyltransferase [EC:2.4.2.18]	K00766
		tryptophan 2-monooxygenase	K00466
		nitrilase	K01501
Trehalose production (osmoprotectant)		5
		otsA; trehalose 6-phosphate synthase [EC:2.4.1.15]	K00697
		otsB; trehalose 6-phosphate phosphatase [EC:3.1.3.12]	K01087
		treS; trehalose transport system substrate-binding protein	K17311
		treT; trehalose synthase [EC:2.4.1.245]	K13057
		treZ, glgZ; maltooligosyltrehalose trehalohydrolase [EC:3.2.1.141]	K01236
Nutrient cycling	Nitrogen	50
		nirS; nitrite reductase (NO-forming) / hydroxylamine reductase [EC:1.7.2.1 1.7.99.1]	K15864
		E1.13.12.16; nitronate monooxygenase [EC:1.13.12.16]	K00459
		NR; nitrate reductase (NAD(P)H) [EC:1.7.1.1 1.7.1.2 1.7.1.3]	K10534
		nirK; E1.7.2.1; nitrite reductase (NO-forming) [EC:1.7.2.1]	K00368
		E1.7.99.1, hcp; hydroxylamine reductase [EC:1.7.99.1]	K05601
		nasA; E1.7.99.4C; nitrate reductase catalytic subunit [EC:1.7.99.4]	K00372
		E4.2.1.1; carbonic anhydrase [EC:4.2.1.1]	K01672, K18245, K18246
		NIAD; nitrate reductase (NADPH) [EC:1.7.1.3]	K10534
		amoA; ammonia monooxygenase subunit A [EC:1.14.99.39]	K10944
		amoB; ammonia monooxygenase subunit B	K10945
		amoC; ammonia monooxygenase subunit C	K10946
		anfG; nitrogenase [EC:1.18.6.1]	K00531
		cah; carbonic anhydrase [EC:4.2.1.1]	K01674
		cynT, can; carbonic anhydrase [EC:4.2.1.1]	K01673
		hao; hydroxylamine oxidase [EC:1.7.3.4]	not found
		napA; periplasmic nitrate reductase NapA [EC:1.7.99.4 -> other EC number: EC:1.9.6.1]	K02567
		napB; nitrate reductase (cytochrome), electron transfer subunit	K02568
		napC; cytochrome c-type protein NapC	K02569
		napD; periplasmic nitrate reductase NapD	K02570
		napE; periplasmic nitrate reductase NapE	K02571
		napF; ferredoxin-type protein NapF	K02572
		napG; ferredoxin-type protein NapG	K02573
		napH; ferredoxin-type protein NapH	K02574
		narB; ferredoxin-nitrate reductase [EC:1.7.7.2]	K00367
		narI; narV; nitrate reductase 2, gamma subunit [EC:1.7.99.4]	K00374
		narJ; narW; nitrate reductase 2, delta subunit	K00373
		narH; narY; nitrate reductase 2, beta subunit [EC:1.7.99.4]	K00371
		narG; narZ; nitrate reductase 2, alpha subunit [EC:1.7.99.4]	K00370
		nifB; nitrogen fixation protein NifB	K02585
		nifD; nitrogenase molybdenum-iron protein alpha chain [EC:1.18.6.1]	K02586
		nifH; nitrogenase iron protein NifH [EC:1.18.6.1]	K02588
		nifHD2, nifI2; nitrogen regulatory protein PII 2	K02590
		nifK; nitrogenase molybdenum-iron protein beta chain [EC:1.18.6.1]	K02591
		nifN; nitrogenase molybdenum-iron protein NifN	K02592
		nifT; nitrogen fixation protein NifT	K02593
		nifV; homocitrate synthase NifV	K02594
		nifW; nitrogenase-stabilizing/protective protein	K02595
		nirA; ferredoxin-nitrite reductase [EC:1.7.7.1]	K00366
		nirB; nitrite reductase (NAD(P)H) large subunit [EC:1.7.1.4]	K00362
		nirD; nitrite reductase (NAD(P)H) small subunit [EC:1.7.1.4]	K00363
		norB; nitric oxide reductase subunit B [EC:1.7.2.5]	K04561
		norC; nitric oxide reductase subunit C	K02305
		norD; nitric oxide reductase NorD protein [EC:1.7.99.7]	K02448
		norF; nitric oxide reductase NorF protein [EC:1.7.99.7]	K04747
		nosZ; nitrous-oxide reductase [EC:1.7.2.4]	K00376
		nrfB; cytochrome c-type protein NrfB	K04013
		nrfC; protein NrfC	K04014
		nrfD; formate-dependent nitrate reductase complex, transmembrane protein	K04015
		nrfE; formate-dependent nitrite reductase, possible assembly protein	K04016
		nrfF; formate-dependent nitrite reductase complex NrfF subunit	K04017
	Phosphate	9
	Pyrroloquinoline quinone cofactor biosynthesis	pqqA; pyrroloquinoline quinone biosynthesis protein A	K06135
		pqqB; pyrroloquinoline quinone biosynthesis protein B	K06136
		pqqC; pyrroloquinoline-quinone synthase [EC:1.3.3.11]	K06137
		pqqD; pyrroloquinoline quinone biosynthesis protein D	K06138
		pqqE; PqqA peptide cyclase [EC:1.21.98.4]	K06139
		gdh; glucose 1-dehydrogenase [EC:1.1.1.47]	K00034, K22969
		phoD; alkaline phosphatase D [EC:3.1.3.1]	K01113
		phoN; acid phosphatase (class A) [EC:3.1.3.2]	K09474
Biocontrol/antibiotic production	Siderophores	22
	dhbF; nonribosomal peptide synthetase DhbF	dhbF; glyine---[glycyl-carrier protein] ligase [EC:6.2.1.66]	K04780
		entA; 2,3-dihydro-2,3-dihydroxybenzoate dehydrogenase [EC:1.3.1.28]	K00216
		entB, dhbB, vibB, mxcF; bifunctional isochorismate lyase / aryl carrier protein [EC:3.3.2.1]	K01252
	dhbE; 2,3-dihydroxybenzoate-AMP ligase [EC:2.7.7.58]	entE, dhbE, vibE, mxcE; 2,3-dihydroxybenzoate-AMP ligase [EC:2.7.7.58]	K02363
	entF; enterobactin synthetase component F [EC:2.7.7.-]	entF; L-serine---[L-seryl-carrier protein] ligase [EC:6.3.2.14 6.2.1.72]	K02364
		irp1, HMWP1; yersiniabactin nonribosomal peptide/polyketide synthase	K04786
		irp2, HMWP2; yersiniabactin nonribosomal peptide synthetase	K04784
		irp3, ybtU; yersiniabactin synthetase, thiazolinyl reductase component	K04785
		irp5, ybtE; yersiniabactin salicyl-AMP ligase [EC:6.3.2.-]	K04783
		mbtA; mycobactin salicyl-AMP ligase [EC:6.3.2.-]	K04787
		mbtB; mycobactin phenyloxazoline synthetase	K04788
		mbtC; mycobactin polyketide synthetase MbtC	K04790
		mbtD; mycobactin polyketide synthetase MbtD	K04791
		mbtE; mycobactin peptide synthetase MbtE	K04789
		mbtF; mycobactin peptide synthetase MbtF	K04792
		mbtG; mycobactin lysine-N-oxygenase	K04793
		mbtI, irp9, ybtS; salicylate synthetase [EC:5.4.4.2 4.2.99.21]	K04781
		pchB; isochorismate pyruvate lyase [EC:4.2.99.21]	K04782
		pchD; pyochelin biosynthesis protein PchD	K12238
		pchE; dihydroaeruginoic acid synthetase	K12239
	pchF; pyochelin synthetase	pchF; L-cysteine---[L-cysteinyl-carrier protein] ligase PchF [EC:6.2.1.69]	K12240
		vibF; nonribosomal peptide synthetase VibF	K12237
	secondary metabolites	45
	Surfactin	srfAA	K15654
		srfAB	K15655
		srfAC	K15656
		srfAD	K15657
	pyrrolnitrin production	prnD; aminopyrrolnitrin oxygenase [EC:1.14.13.-]	K19982
	pyoluteorin production	pltR, pltK, pltJ, pltI	K22711, K25187, K25188, K25189
	phenazine (PCA) production	phzA_B	K20260
	hydrogen cyanide production	hcnA; hydrogen cyanide synthase HcnA [EC:1.4.99.5]	K10814
		hcnB; hydrogen cyanide synthase HcnB [EC:1.4.99.5]	K10815
		hcnC; hydrogen cyanide synthase HcnC [EC:1.4.99.5]	K10816
	isopenicillin N synthase	cefD; isopenicillin-N epimerase [EC:5.1.1.17]	K04127
		E1.21.3.1; PCBC; isopenicillin-N synthase [EC:1.21.3.1]	K04126
	rhizoxin	rhiG; rhizoxin biosynthesis acyltransferase	K15469
		rhiA; rhizoxin biosynthesis, polyketide synthase / nonribosomal peptide synthetase RhiA	K15674
		rhiB; rhizoxin biosynthesis, polyketide synthase / nonribosomal peptide synthetase RhiB	K15675
		rhiC; rhizoxin biosynthesis, polyketide synthase RhiC	K15676
		rhiD; rhizoxin biosynthesis, polyketide synthase RhiD	K15677
		rhiE; rhizoxin biosynthesis, polyketide synthase RhiE	K15678
		rhiF; rhizoxin biosynthesis, polyketide synthase RhiF	K15679
	Colicin	cvpA; membrane protein required for colicin V production	K03558
	fengycin	fenD	K15665
	iturin	ituA, mycA, bmyA; iturin family lipopeptide synthetase A	K15661
		ituB, mycB, bmyB; iturin family lipopeptide synthetase B	K15662
		ituC, mycC, bmyC; iturin family lipopeptide synthetase C	K15663
	cyclic lipopeptide: arthrofactin	ofaA, arfA; arthrofactin-type cyclic lipopeptide synthetase A	K15658
		ofaB, arfB; arthrofactin-type cyclic lipopeptide synthetase B	K15659
		ofaC, arfC; arthrofactin-type cyclic lipopeptide synthetase C	K15660
	glucanase	E3.2.1.6; endo-1,3(4)-beta-glucanase [EC:3.2.1.6]	K01180
		E3.2.1.4; endoglucanase [EC:3.2.1.4]	K01179
		XEG; xyloglucan-specific endo-beta-1,4-glucanase [EC:3.2.1.151]	K18576
		CEL74A; xyloglucan-specific exo-beta-1,4-glucanase [EC:3.2.1.155]	K18578
		bcsZ; endoglucanase [EC:3.2.1.4]	K20542
	fungal cellulase	CELB; cellulase [EC:3.2.1.4]	K19357
	cellulase	CBH1; cellulose 1,4-beta-cellobiosidase [EC:3.2.1.91]	K01225
		CBH2, cbhA; cellulose 1,4-beta-cellobiosidase [EC:3.2.1.91]	K19668
		E3.2.1.21; beta-glucosidase [EC:3.2.1.21]	K01188
		bglX; beta-glucosidase [EC:3.2.1.21]	K05349
		bglB; beta-glucosidase [EC:3.2.1.21]	K05350
		E3.2.1.86A, celF; 6-phospho-beta-glucosidase [EC:3.2.1.86]	K01222
		E3.2.1.86B, bglA; 6-phospho-beta-glucosidase [EC:3.2.1.86]	K01223
		E2.4.1.20; cellobiose phosphorylase [EC:2.4.1.20]	K00702
	chitinase	chiA; bifunctional chitinase/lysozyme [EC:3.2.1.14 3.2.1.17]	K13381
antibiotic degradation		1
		phlG; 2,4-diacetylphloroglucinol hydrolase [EC:3.7.1.24]	K23519
Stress protection
	ACC deaminase (acdS)	1
		E3.5.99.7; 1-aminocyclopropane-1-carboxylate deaminase [EC:3.5.99.7]	K01505
	Spermidine	5
		E2.5.1.16, SRM, speE; spermidine synthase [EC:2.5.1.16]	K00797
		potA; spermidine/putrescine transport system ATP-binding protein [EC:3.6.3.31]	K11072
		potB; spermidine/putrescine transport system permease protein	K11071
		potC; spermidine/putrescine transport system permease protein	K11070
		potD; spermidine/putrescine transport system substrate-binding protein	K11069
degradation of aromatic compounds		105
		acd = glutaryl-CoA dehydrogenase	K16173
		GCDH, gcdH; glutaryl-CoA dehydrogenase [EC:1.3.8.6]	K00252
		EPHX1; microsomal epoxide hydrolase [EC:3.3.2.9]	K01253
	Chlorocyclohexane and chlorobenzene degradation [PATH:ko00361]	E1.13.11.37; hydroxyquinol 1,2-dioxygenase [EC:1.13.11.37]	K04098
		pcpB; E1.14.13.50; pentachlorophenol monooxygenase [EC:1.14.13.50]	K03391
		E1.14.13.7; phenol 2-monooxygenase [EC:1.14.13.7]	K03380
		E1.3.1.32; maleylacetate reductase [EC:1.3.1.32]	K00217
		E3.1.1.45; carboxymethylenebutenolidase [EC:3.1.1.45]	K01061
		E3.8.1.2; 2-haloacid dehalogenase [EC:3.8.1.2]	K01560
		dehH, E3.8.1.3; haloacetate dehalogenase [EC:3.8.1.3]	K01561
		E5.5.1.7; chloromuconate cycloisomerase [EC:5.5.1.7]	K01860
		bedC1, todC1; benzene/toluene dioxygenase subunit alpha [EC:1.14.12.3 1.14.12.11]	K03268
		bphC; biphenyl-2,3-diol 1,2-dioxygenase [EC:1.13.11.39]	K00462
		catA; catechol 1,2-dioxygenase [EC:1.13.11.1]	K03381
		catB; muconate cycloisomerase [EC:5.5.1.1]	K01856
		dmpB; catechol 2,3-dioxygenase [EC:1.13.11.2]	K00446
		tfdB; 2,4-dichlorophenol 6-monooxygenase [EC:1.14.13.20]	K10676
	Benzoate degradation [PATH:ko00362]	CMLE; carboxy-cis,cis-muconate cyclase [EC:5.5.1.5]	K14334
		DHBD; 2,3-dihydroxybenzoate decarboxylase [EC:4.1.1.46]	K14333
		E1.14.13.12; benzoate 4-monooxygenase [EC:1.14.13.12]	K07824
		E1.3.1.62; pimeloyl-CoA dehydrogenase [EC:1.3.1.62]	K04118
		E3.7.1.9; 2-hydroxymuconate-semialdehyde hydrolase [EC:3.7.1.9]	K10216
		E4.1.1.77; 4-oxalocrotonate decarboxylase [EC:4.1.1.77]	K01617
		E5.3.2.-; 4-oxalocrotonate tautomerase [EC:5.3.2.-]	K01821
		aliA; cyclohexanecarboxylate-CoA ligase [EC:6.2.1.-]	K04116
		aliB; cyclohexanecarboxyl-CoA dehydrogenase [EC:1.3.99.-]	K04117
		badA; benzoate-CoA ligase [EC:6.2.1.25]	K04110
		badD; benzoyl-CoA reductase subunit [EC:1.3.7.8]	K04112
	bcrB_badE = benzoyl-CoA reductase subunit	badE; benzoyl-CoA reductase subunit [EC:1.3.7.8]	K04113
	bcrA_badF = benzoyl-CoA reductase subunit	badF; benzoyl-CoA reductase subunit [EC:1.3.7.8]	K04114
		badG; benzoyl-CoA reductase subunit [EC:1.3.7.8]	K04115
		badH; 2-hydroxycyclohexanecarboxyl-CoA dehydrogenase [EC:1.1.1.-]	K07535
		badI; 2-ketocyclohexanecarboxyl-CoA hydrolase [EC:3.1.2.-]	K07536
		badK; cyclohex-1-ene-1-carboxyl-CoA hydratase [EC:4.2.1.-]	K07534
		benB-xylY; benzoate/toluate 1,2-dioxygenase subunit beta [EC:1.14.12.10 1.14.12.-]	K05550
		benC-xylZ; benzoate/toluate 1,2-dioxygenase electron transfer component	K05784
		benD-xylL; dihydroxycyclohexadiene carboxylate dehydrogenase [EC:1.3.1.25 1.3.1.-]	K05783
		catC; muconolactone D-isomerase [EC:5.3.3.4]	K03464
		cmtC, dhbA; 2,3-dihydroxy-p-cumate/2,3-dihydroxybenzoate 3,4-dioxygenase [EC:1.13.11.- 1.13.11.14]	K10621
		cmtD, dhbB; HCOMODA/2-hydroxy-3-carboxy-muconic semialdehyde decarboxylase [EC:4.1.1.-]	K10622
		dch; cyclohexa-1,5-dienecarbonyl-CoA hydratase [EC:4.2.1.100]	K07537
		had; 6-hydroxycyclohex-1-ene-1-carboxyl-CoA dehydrogenase [EC:1.1.1.-]	K07538
		hbaA; 4-hydroxybenzoate-CoA ligase [EC:6.2.1.27 6.2.1.25]	K04105
		hbaB, hcrC; 4-hydroxybenzoyl-CoA reductase subunit gamma [EC:1.3.7.9]	K04107
	hcrA_hbaC = 4-hydroxybenzoyl-CoA reductase subunit alpha	hbaC, hcrA; 4-hydroxybenzoyl-CoA reductase subunit alpha [EC:1.3.7.9]	K04108
		hbaD, hcrB; 4-hydroxybenzoyl-CoA reductase subunit beta [EC:1.3.7.9]	K04109
		ligA; protocatechuate 4,5-dioxygenase, alpha chain [EC:1.13.11.8]	K04100
	ligB = protocatechuate 4,5-dioxygenase beta chain	ligB; protocatechuate 4,5-dioxygenase, beta chain [EC:1.13.11.8]	K04101
		ligI; 2-pyrone-4,6-dicarboxylate lactonase [EC:3.1.1.57]	K10221
		ligJ; 4-oxalmesaconate hydratase [EC:4.2.1.83]	K10220
	oah = 6-oxo-cyclohex-1-ene-carbonyl-CoA hydrolase	oah; 6-oxo-cyclohex-1-ene-carbonyl-CoA hydrolase [EC:3.7.1.-]	K07539
		pcaB; 3-carboxy-cis,cis-muconate cycloisomerase [EC:5.5.1.2]	K01857
		pcaC; 4-carboxymuconolactone decarboxylase [EC:4.1.1.44]	K01607
		pcaD; 3-oxoadipate enol-lactonase [EC:3.1.1.24]	K01055
		pcaF; 3-oxoadipyl-CoA thiolase [EC:2.3.1.174]	K07823
		pcaG; protocatechuate 3,4-dioxygenase, alpha subunit [EC:1.13.11.3]	K00448
		pcaH; protocatechuate 3,4-dioxygenase, beta subunit [EC:1.13.11.3]	K00449
		pcaI; 3-oxoadipate CoA-transferase, alpha subunit [EC:2.8.3.6]	K01031
		pcaJ; 3-oxoadipate CoA-transferase, beta subunit [EC:2.8.3.6]	K01032
		pobA; p-hydroxybenzoate 3-monooxygenase [EC:1.14.13.2]	K00481
	00363 Bisphenol degradation [PATH:ko00363]	E1.13.11.41; 2,4'-dihydroxyacetophenone dioxygenase [EC:1.13.11.41]	K05913
	00621 Dioxin degradation [PATH:ko00621]	E1.14.13.1; salicylate hydroxylase [EC:1.14.13.1]	K00480
		bphA; biphenyl 2,3-dioxygenase subunit alpha [EC:1.14.12.18]	K08689
		bphB; cis-2,3-dihydrobiphenyl-2,3-diol dehydrogenase [EC:1.3.1.56]	K08690
	00622 Xylene degradation [PATH:ko00622]	cmtAb; p-cumate 2,3-dioxygenase subunit alpha [EC:1.14.12.-]	K10619
		cmtB; 2,3-dihydroxy-2,3-dihydro-p-cumate dehydrogenase [EC:1.3.1.58]	K10620
		cmtE; HOMODA hydrolase [EC:3.7.1.-]	K10623
		cymAa; p-cymene monooxygenase [EC:1.14.13.-]	K10616
		cymB; p-cumic alcohol dehydrogenase	K10617
		cymC; p-cumic aldehyde dehydrogenase	K10618
		etbD, todF; 2-hydroxy-6-oxohepta-2,4-dienoate hydroxylase [EC:3.7.1.-]	K18092
		xylC; benzaldehyde dehydrogenase (NAD) [EC:1.2.1.28]	K00141
	00623 Toluene degradation [PATH:ko00623]	E1.17.99.1; 4-cresol dehydrogenase (hydroxylating) [EC:1.17.99.1]	K05797
		bbsB; benzoylsuccinyl-CoA thiolase BbsB subunit [EC:2.3.1.-]	K07550
		bbsC; 2-[hydroxy(phenyl)methyl]-succinyl-CoA dehydrogenase BbsC subunit [EC:1.1.1.35]	K07547
		bbsD; 2-[hydroxy(phenyl)methyl]-succinyl-CoA dehydrogenase BbsD subunit [EC:1.1.1.35]	K07548
		bbsE; benzylsuccinate CoA-transferase BbsE subunit [EC:2.8.3.15]	K07543
		bbsF; benzylsuccinate CoA-transferase BbsF subunit [EC:2.8.3.15]	K07544
		bbsG; (R)-benzylsuccinyl-CoA dehydrogenase [EC:1.3.8.3]	K07545
		bbsH; E-phenylitaconyl-CoA hydratase [EC:4.2.1.-]	K07546
	00624 Polycyclic aromatic hydrocarbon degradation [PATH:ko00624]	E1.14.12.7; phthalate 4,5-dioxygenase [EC:1.14.12.7]	K18068
		E4.1.1.55; 4,5-dihydroxyphthalate decarboxylase [EC:4.1.1.55]	K04102
		nidA; PAH dioxygenase large subunit [EC:1.13.11.-]	K11943
		nidB; PAH dioxygenase small subunit [EC:1.13.11.-]	K11944
		nidD; aldehyde dehydrogenase [EC:1.2.1.-]	K11947
		phdF; extradiol dioxygenase [EC:1.13.11.-]	K11945
		phdG; hydratase-aldolase [EC:4.1.2.-]	K11946
		phdI; 1-hydroxy-2-naphthoate dioxygenase [EC:1.13.11.38]	K11948
		phdJ; 4-(2-carboxyphenyl)-2-oxobut-3-enoate aldolase [EC:4.1.2.34]	K11949
	00627 Aminobenzoate degradation [PATH:ko00627]	E3.1.3.41; 4-nitrophenyl phosphatase [EC:3.1.3.41]	K01101
	ACMR = anthraniloyl-CoA monooxygenase	E1.14.13.40; anthraniloyl-CoA monooxygenase [EC:1.14.13.40]	K09461
	bsdC; 4-hydroxybenzoate decarboxylase subunit C [EC:4.1.1.61]	E4.1.1.61; 4-hydroxybenzoate decarboxylase [EC:4.1.1.61]	K16239
		E5.1.2.2; mandelate racemase [EC:5.1.2.2]	K01781
		abmG; 2-aminobenzoate-CoA ligase [EC:6.2.1.32]	K08295
		antA; anthranilate 1,2-dioxygenase (deaminating, decarboxylating) large subunit [EC:1.14.12.1]	K05599
		antB; anthranilate 1,2-dioxygenase (deaminating, decarboxylating) small subunit [EC:1.14.12.1]	K05600
		antC; anthranilate dioxygenase reductase	K11311
		desB, galA; gallate dioxygenase [EC:1.13.11.57]	K04099
		mdlC; benzoylformate decarboxylase [EC:4.1.1.7]	K01576
		vanA; vanillate monooxygenase [EC:1.14.13.82]	K03862
		vanB; vanillate monooxygenase [EC:1.14.13.82]	K03863
		hyaB_hybC = hydrogenase large subunit	K06281
		hyaA_hybO = hydrogenase small subunit	K06282
		hapE 4-hydroxyacetophenone monooxygenase	K14520
		desA = syringate O-demethylase	K15064
Chemotaxis-related genes		60
		aer; aerotaxis receptor	K03776
		cheA; two-component system, chemotaxis family, sensor kinase CheA [EC:2.7.13.3]	K03407
		cheB; two-component system, chemotaxis family, response regulator CheB [EC:3.1.1.61]	K03412
		cheBR; two-component system, chemotaxis family, CheB/CheR fusion protein [EC:2.1.1.80 3.1.1.61]	K13924
		cheC; chemotaxis protein CheC	K03410
		cheD; chemotaxis protein CheD [EC:3.5.1.44]	K03411
		cheR; chemotaxis protein methyltransferase CheR [EC:2.1.1.80]	K00575
		cheV; two-component system, chemotaxis family, response regulator CheV	K03415
		cheW; purine-binding chemotaxis protein CheW	K03408
		cheX; chemotaxis protein CheX	K03409
	CheY	cheY; two-component system, chemotaxis family, response regulator CheY	K03413
		cheZ; chemotaxis protein CheZ	K03414
		dppA; dipeptide transport system substrate-binding protein	K12368
		fliG; flagellar motor switch protein FliG	K02410
		fliM; flagellar motor switch protein FliM	K02416
		fliNY, fliN; flagellar motor switch protein FliN/FliY	K02417
		malE; maltose/maltodextrin transport system substrate-binding protein	K10108
		mcp; methyl-accepting chemotaxis protein	K03406
		mglB; methyl-galactoside transport system substrate-binding protein	K10540
		motA; chemotaxis protein MotA	K02556
		motB; chemotaxis protein MotB	K02557
		rbsB; ribose transport system substrate-binding protein	K10439
		tap; methyl-accepting chemotaxis protein IV, peptide sensor receptor	K05877
		tar; methyl-accepting chemotaxis protein II, aspartate sensor receptor	K05875
		trg; methyl-accepting chemotaxis protein III, ribose and galactose sensor receptor	K05876
		tsr; methyl-accepting chemotaxis protein I, serine sensor receptor	K05874
	Flagellar assembly	flgA; flagella basal body P-ring formation protein FlgA	K02386
		flgB; flagellar basal-body rod protein FlgB	K02387
		flgC; flagellar basal-body rod protein FlgC	K02388
		flgD; flagellar basal-body rod modification protein FlgD	K02389
		flgE; flagellar hook protein FlgE	K02390
		flgF; flagellar basal-body rod protein FlgF	K02391
		flgG; flagellar basal-body rod protein FlgG	K02392
		flgH; flagellar L-ring protein precursor FlgH	K02393
		flgI; flagellar P-ring protein precursor FlgI	K02394
		flgK; flagellar hook-associated protein 1 FlgK	K02396
		flgL; flagellar hook-associated protein 3 FlgL	K02397
		flgM; negative regulator of flagellin synthesis FlgM	K02398
		flgN; flagella synthesis protein FlgN	K02399
		flhA; flagellar biosynthesis protein FlhA	K02400
		flhB; flagellar biosynthetic protein FlhB	K02401
		flhC; flagellar transcriptional activator FlhC	K02402
		flhD; flagellar transcriptional activator FlhD	K02403
		fliC; flagellin	K02406
		fliD; flagellar hook-associated protein 2	K02407
		fliE; flagellar hook-basal body complex protein FliE	K02408
		fliF; flagellar M-ring protein FliF	K02409
		fliH; flagellar assembly protein FliH	K02411
		fliI; flagellum-specific ATP synthase [EC:3.6.3.14]	K02412
		fliJ; flagellar FliJ protein	K02413
		fliK; flagellar hook-length control protein FliK	K02414
		fliOZ, fliO; flagellar protein FliO/FliZ	K02418
		fliP; flagellar biosynthetic protein FliP	K02419
		fliQ; flagellar biosynthetic protein FliQ	K02420
		fliR-flhB; flagellar biosynthetic protein FliR/FlhB	K13820
		fliR; flagellar biosynthetic protein FliR	K02421
		fliS; flagellar protein FliS	K02422
		fliT; flagellar protein FliT	K02423
		motC; chemotaxis protein MotC	K10564
		motD; chemotaxis protein MotD	K10565
C4- dicarboxilates (sensing and transport)		4
		dctR; two-component system, LuxR family, response regulator DctR	K11712
		dctS; two-component system, LuxR family, sensor histidine kinase DctS [EC:2.7.13.3]	K11711
		dctA; aerobic C4-dicarboxylate transport protein	K11103
		dctB; two-component system, NtrC family, C4-dicarboxylate transport sensor histidine kinase DctB [EC:2.7.13.3]	K10125
Biofilm/EPS and LPS production		16
	polysaccharide export outer membrane protein Wza	wza, gfcE; polysaccharide biosynthesis/export protein	K01991
	alginate export outer membrane protein AlgE	algE; alginate production protein	K16081
	alginate biosynthesis acetyltransferase AlgJ	algJ; alginate O-acetyltransferase complex protein AlgJ	K19295
	colanic acid biosynthesis acetyltransferase WcaB	wcaB; putative colanic acid biosynthesis acetyltransferase WcaB [EC:2.3.1.-]	K03819
	colanic acid biosynthesis acetyltransferase WcaF	wcaF; putative colanic acid biosynthesis acetyltransferase WcaF [EC:2.3.1.-]	K03818
	colanic acid/amylovoran biosynthesis pyruvyl transferase WcaK/AmsJ	wcaK, amsJ; colanic acid/amylovoran biosynthesis protein WcaK/AmsJ	K16710
	capsular polysaccharide export system permease KpsE	kpsE; capsular polysaccharide transport system permease protein	K10107
	exopolysaccharide biosynthesis transmembrane protein EpsG	epsG; transmembrane protein EpsG	K19419
	exopolysaccharide biosynthesis tyrosine kinase modulator EpsA	epsA, capA; protein tyrosine kinase modulator	K19420
	levansucrase SacB	sacB; levansucrase [EC:2.4.1.10]	K00692
	lipopolysaccharide transport system ATP-binding protein Wzt	wzt, rbfB; lipopolysaccharide transport system ATP-binding protein	K09691
	LptBFGC lipopolysaccharide export complex permease LptF	lptB; lipopolysaccharide export system ATP-binding protein [EC:7.5.2.5]	K06861
	LptBFGC lipopolysaccharide export complex permease LptG	lptF; lipopolysaccharide export system permease protein	K07091
	LptBFGC lipopolysaccharide export complex inner membrane protein LptC	lptG; lipopolysaccharide export system permease protein	K11720
	GacA, GacS two component regulatory system (small RNA signalling)	uvrY, gacA, varA; two-component system, NarL family, invasion response regulator UvrY	K07689
		barA, gacS, varS; two-component system, NarL family, sensor histidine kinase BarA [EC:2.7.13.3]	K07678
AHL production		1
		luxI; acyl homoserine lactone synthase [EC:2.3.1.184]	K22954
Quorum sensing signalling		24
		rpfC; two-component system, sensor histidine kinase RpfC [EC:2.7.13.3]	K10715
		rpfF; DSF synthase	K13816
		rpfG; two-component system, response regulator RpfG	K13815
		luxO; two-component system, repressor protein LuxO	K10912
		luxQ; two-component system, autoinducer 2 sensor kinase/phosphatase LuxQ [EC:2.7.13.3 3.1.3.-]	K10909
		luxS; S-ribosylhomocysteine lyase [EC:4.4.1.21]	K07173
		CQSA; CAI-1 autoinducer synthase [EC:2.3.-.-]	K10915
		lasR; LuxR family transcriptional regulator, quorum-sensing system regulator LasR	K18304
		lasI; acyl homoserine lactone synthase [EC:2.3.1.184]	K13060
		rhlR, phzR; LuxR family transcriptional regulator, quorum-sensing system regulator RhlR	K18099
		rhlI, phzI, solI, cepI, tofI; acyl homoserine lactone synthase [EC:2.3.1.184]	K13061
		sdiA; LuxR family transcriptional regulator, quorum-sensing system regulator SdiA	K07782
		agrA, blpR, fsrA; two-component system, LytTR family, response regulator AgrA	K07707
		agrC, blpH, fsrC; two-component system, LytTR family, sensor histidine kinase AgrC [EC:2.7.13.3]	K07706
		lsrA, ego; AI-2 transport system ATP-binding protein	K10558
		lsrB; AI-2 transport system substrate-binding protein	K10555
		lsrC; AI-2 transport system permease protein	K10556
		lsrD; AI-2 transport system permease protein	K10557
		rbsB; ribose transport system substrate-binding protein	K10439
		tdh; threonine 3-dehydrogenase [EC:1.1.1.103]	K00060, K15789
		qseB; two-component system, OmpR family, response regulator QseB	K07666
		qseC; two-component system, OmpR family, sensor histidine kinase QseC [EC:2.7.13.3]	K07645
		tnaA; tryptophanase [EC:4.1.99.1]	K01667
mVOC production		5
		E2.2.1.6L, ilvB, ilvG, ilvI; acetolactate synthase I/II/III large subunit [EC:2.2.1.6]	K01652
		E2.2.1.6S, ilvH, ilvN; acetolactate synthase I/III small subunit [EC:2.2.1.6]	K01653
		ilvM; acetolactate synthase II small subunit [EC:2.2.1.6]	K11258
	2,3-butanediol (BD) synthesis (budC/ydjL+ilvBN)	budC; meso-butanediol dehydrogenase / (S,S)-butanediol dehydrogenase / diacetyl reductase [EC:1.1.1.- 1.1.1.76 1.1.1.304]	K18009, K03366
Type 3 Secretion systems		11
		yscC, sctC, ssaC; type III secretion protein C	K03219
		yscJ, sctJ, hrcJ, ssaJ; type III secretion protein J	K03222
		yscL, sctL; type III secretion protein L	K03223
		yscN, sctN, hrcN, ssaN; ATP synthase in type III secretion protein N [EC:7.4.2.8]	K03224
		yscQ, sctQ, hrcQ, ssaQ, spaO; type III secretion protein Q	K03225
		yscR, sctR, hrcR, ssaR; type III secretion protein R	K03226
		yscS, sctS, hrcS, ssaS; type III secretion protein S	K03227
		yscT, sctT, hrcT, ssaT; type III secretion protein T	K03228
		yscU, sctU, hrcU, ssaU; type III secretion protein U	K03229
		yscV, sctV, hrcV, ssaV, invA; type III secretion protein V	K03230
		yscW, sctW; type III secretion protein W	K04058
